# Supplementary material for: Discovery of Pyrazolo[4,3-c]quinolines Derivatives as Potential Anti-Inflammatory Agents through Inhibiting of NO Production
Source: Molecules. 2018 Apr 28;23(5):1036. doi: 10.3390/molecules23051036 (PMC6102577; doi:10.3390/molecules23051036)
Supplement: Supplementary file 1 [file molecules-23-01036-s001.zip]

Archive with 1 entries (1 files):
- molecules-298967-supplementary.pdf
